# Supplementary material for: Assessing the Feasibility and Acceptability of Health Coaching as a New Diabetes Management Approach for the People with Type 2 Diabetes in Saudi Arabia: A Protocol for a Mixed Methods Feasibility Study
Source: Int J Environ Res Public Health. 2022 Nov 16;19(22):15089. doi: 10.3390/ijerph192215089 (PMC9690217; doi:10.3390/ijerph192215089)
Supplement: Supplementary file 1 [file ijerph-19-15089-s001.zip]

Archive with 1 entries (1 files):
- ijerph-1981294-supplementary.pdf
